# Supplementary material for: Magnetic Mesoporous Silica for Targeted Drug Delivery of Chloroquine: Synthesis, Characterization, and In Vitro Evaluation
Source: Pharmaceutics. 2024 Mar 3;16(3):357. doi: 10.3390/pharmaceutics16030357 (PMC10975348; doi:10.3390/pharmaceutics16030357)
Supplement: Supplementary file 1 [file pharmaceutics-16-00357-s001.zip]

Archive with 1 entries (1 files):
- pharmaceutics-2874806-supplementary.pdf
